# Supplementary material for: Genetic Risk, BMI Status, BMI Change Patterns, and the Risk of Steatotic Liver Disease and Liver Enzyme Elevation in Chinese Adults
Source: Nutrients. 2024 Dec 6;16(23):4212. doi: 10.3390/nu16234212 (PMC11644279; doi:10.3390/nu16234212)
Supplement: Supplementary file 1 [file nutrients-16-04212-s001.zip]

Archive with 1 entries (1 files):
- nutrients-3355633-supplementary.pdf
